# Supplementary material for: Identifying Targets for Antibiotic Use for the Management of Carbapenem-Resistant Acinetobacter baumannii (CRAb) in Hospitals—A Multi-Centre Nonlinear Time-Series Study
Source: Antibiotics (Basel). 2022 Jun 7;11(6):775. doi: 10.3390/antibiotics11060775 (PMC9220031; doi:10.3390/antibiotics11060775)
Supplement: Supplementary file 1 [file antibiotics-11-00775-s001.zip]

Archive with 1 entries (1 files):
- antibiotics-1747549-supplementary.pdf
